# Supplementary material for: Genome skimming and exploration of DNA barcodes for Taiwan endemic cypresses
Source: Sci Rep. 2020 Nov 26;10:20650. doi: 10.1038/s41598-020-77492-2 (PMC7693304; doi:10.1038/s41598-020-77492-2)
Supplement: Supplementary file 1 — Supplementary Information. [file 41598_2020_77492_MOESM1_ESM.xlsx]

## Sheet: Plastome_interspecies
Genome skimming and exploration of DNA barcodes for Taiwan endemic cypresses
Chung-Shien Wu1, Edi Sudianto1, Yu-Mei Hung2, Bo-Cyun Wang1, Chiun-Jr Huang3, Chi-Tsong Chen2,*, Shu-Miaw Chaw1,*
Supplementary file 1. Average rates of nucleotide substitutions across Chamaecyparis plastomes and 35S rDNAs.
Taxon	Position		Nucleotide substitution rate
	Start	End
Chamaecyparis	0	200	0.00813
Chamaecyparis	200	400	0.005
Chamaecyparis	400	600	0.005
Chamaecyparis	600	800	0
Chamaecyparis	800	1000	0.01
Chamaecyparis	1000	1200	0.00031
Chamaecyparis	1200	1400	0.10215
Chamaecyparis	1400	1600	0.02756
Chamaecyparis	1600	1800	0.01
Chamaecyparis	1800	2000	0.025
Chamaecyparis	2000	2200	0.005
Chamaecyparis	2200	2400	0.01
Chamaecyparis	2400	2600	0
Chamaecyparis	2600	2800	0.005
Chamaecyparis	2800	3000	0.015
Chamaecyparis	3000	3200	0.02475
Chamaecyparis	3200	3400	0.01099
Chamaecyparis	3400	3600	0.0201
Chamaecyparis	3600	3800	0.05076
Chamaecyparis	3800	4000	0.03175
Chamaecyparis	4000	4200	0.02083
Chamaecyparis	4200	4400	0.02994
Chamaecyparis	4400	4600	0.09677
Chamaecyparis	4600	4800	0.03531
Chamaecyparis	4800	5000	0.01531
Chamaecyparis	5000	5200	0.03046
Chamaecyparis	5200	5400	0.02651
Chamaecyparis	5400	5600	0.015
Chamaecyparis	5600	5800	0
Chamaecyparis	5800	6000	0.01
Chamaecyparis	6000	6200	0.005
Chamaecyparis	6200	6400	0.005
Chamaecyparis	6400	6600	0.00531
Chamaecyparis	6600	6800	0.015
Chamaecyparis	6800	7000	0.02555
Chamaecyparis	7000	7200	0.035
Chamaecyparis	7200	7400	0.02
Chamaecyparis	7400	7600	0
Chamaecyparis	7600	7800	0.04103
Chamaecyparis	7800	8000	0.02625
Chamaecyparis	8000	8200	0
Chamaecyparis	8200	8400	0
Chamaecyparis	8400	8600	0.02
Chamaecyparis	8600	8800	0.01538
Chamaecyparis	8800	9000	0.00581
Chamaecyparis	9000	9200	0.00515
Chamaecyparis	9200	9400	0.015
Chamaecyparis	9400	9600	0.025
Chamaecyparis	9600	9800	0.01
Chamaecyparis	9800	10000	0.015
Chamaecyparis	10000	10200	0.03158
Chamaecyparis	10200	10400	0.015
Chamaecyparis	10400	10600	0.005
Chamaecyparis	10600	10800	0.005
Chamaecyparis	10800	11000	0
Chamaecyparis	11000	11200	0
Chamaecyparis	11200	11400	0.01
Chamaecyparis	11400	11600	0.005
Chamaecyparis	11600	11800	0
Chamaecyparis	11800	12000	0.005
Chamaecyparis	12000	12200	0.005
Chamaecyparis	12200	12400	0
Chamaecyparis	12400	12600	0.005
Chamaecyparis	12600	12800	0.00313
Chamaecyparis	12800	13000	0.02344
Chamaecyparis	13000	13200	0.01
Chamaecyparis	13200	13400	0.0203
Chamaecyparis	13400	13600	0.02646
Chamaecyparis	13600	13800	0.005
Chamaecyparis	13800	14000	0.05241
Chamaecyparis	14000	14200	0.015
Chamaecyparis	14200	14400	0.02232
Chamaecyparis	14400	14600	0.01
Chamaecyparis	14600	14800	0.005
Chamaecyparis	14800	15000	0.01
Chamaecyparis	15000	15200	0.025
Chamaecyparis	15200	15400	0.03423
Chamaecyparis	15400	15600	0
Chamaecyparis	15600	15800	0.01
Chamaecyparis	15800	16000	0
Chamaecyparis	16000	16200	0.05102
Chamaecyparis	16200	16400	0.05
Chamaecyparis	16400	16600	0.01313
Chamaecyparis	16600	16800	0.015
Chamaecyparis	16800	17000	0.015
Chamaecyparis	17000	17200	0.01031
Chamaecyparis	17200	17400	0.02
Chamaecyparis	17400	17600	0.035
Chamaecyparis	17600	17800	0.0137
Chamaecyparis	17800	18000	0
Chamaecyparis	18000	18200	0.02577
Chamaecyparis	18200	18400	0.025
Chamaecyparis	18400	18600	0
Chamaecyparis	18600	18800	0.01
Chamaecyparis	18800	19000	0.015
Chamaecyparis	19000	19200	0.00688
Chamaecyparis	19200	19400	0.01
Chamaecyparis	19400	19600	0.01
Chamaecyparis	19600	19800	0.02286
Chamaecyparis	19800	20000	0.00521
Chamaecyparis	20000	20200	0.005
Chamaecyparis	20200	20400	0.005
Chamaecyparis	20400	20600	0.015
Chamaecyparis	20600	20800	0.025
Chamaecyparis	20800	21000	0.025
Chamaecyparis	21000	21200	0.01
Chamaecyparis	21200	21400	0.04478
Chamaecyparis	21400	21600	0.01212
Chamaecyparis	21600	21800	0.005
Chamaecyparis	21800	22000	0.00513
Chamaecyparis	22000	22200	0.01156
Chamaecyparis	22200	22400	0.03
Chamaecyparis	22400	22600	0.01188
Chamaecyparis	22600	22800	0.005
Chamaecyparis	22800	23000	0.005
Chamaecyparis	23000	23200	0.01
Chamaecyparis	23200	23400	0.01
Chamaecyparis	23400	23600	0.01
Chamaecyparis	23600	23800	0.01523
Chamaecyparis	23800	24000	0
Chamaecyparis	24000	24200	0.01531
Chamaecyparis	24200	24400	0.015
Chamaecyparis	24400	24600	0.005
Chamaecyparis	24600	24800	0.015
Chamaecyparis	24800	25000	0.00031
Chamaecyparis	25000	25200	0.015
Chamaecyparis	25200	25400	0.01
Chamaecyparis	25400	25600	0.02273
Chamaecyparis	25600	25800	0.005
Chamaecyparis	25800	26000	0.02094
Chamaecyparis	26000	26200	0.01
Chamaecyparis	26200	26400	0.0102
Chamaecyparis	26400	26600	0
Chamaecyparis	26600	26800	0.02492
Chamaecyparis	26800	27000	0.03
Chamaecyparis	27000	27200	0.01523
Chamaecyparis	27200	27400	0.04737
Chamaecyparis	27400	27600	0.03565
Chamaecyparis	27600	27800	0.01951
Chamaecyparis	27800	28000	0.04135
Chamaecyparis	28000	28200	0.00583
Chamaecyparis	28200	28400	0.13415
Chamaecyparis	28400	28600	0.05263
Chamaecyparis	28600	28800	0.02797
Chamaecyparis	28800	29000	0.00534
Chamaecyparis	29000	29200	0.025
Chamaecyparis	29200	29400	0.01124
Chamaecyparis	29400	29600	0
Chamaecyparis	29600	29800	0.45291
Chamaecyparis	29800	30000	0.13077
Chamaecyparis	30000	30200	0.01807
Chamaecyparis	30200	30400	0.02778
Chamaecyparis	30400	30600	0.06
Chamaecyparis	30600	30800	0.01
Chamaecyparis	30800	31000	0.005
Chamaecyparis	31000	31200	0.005
Chamaecyparis	31200	31400	0.005
Chamaecyparis	31400	31600	0
Chamaecyparis	31600	31800	0
Chamaecyparis	31800	32000	0.005
Chamaecyparis	32000	32200	0
Chamaecyparis	32200	32400	0.005
Chamaecyparis	32400	32600	0
Chamaecyparis	32600	32800	0.005
Chamaecyparis	32800	33000	0
Chamaecyparis	33000	33200	0.01
Chamaecyparis	33200	33400	0.04431
Chamaecyparis	33400	33600	0.05155
Chamaecyparis	33600	33800	0.04324
Chamaecyparis	33800	34000	0.01531
Chamaecyparis	34000	34200	0.06627
Chamaecyparis	34200	34400	0.00562
Chamaecyparis	34400	34600	0.01031
Chamaecyparis	34600	34800	0.01523
Chamaecyparis	34800	35000	0
Chamaecyparis	35000	35200	0.005
Chamaecyparis	35200	35400	0.01
Chamaecyparis	35400	35600	0.01
Chamaecyparis	35600	35800	0.01
Chamaecyparis	35800	36000	0.01
Chamaecyparis	36000	36200	0.005
Chamaecyparis	36200	36400	0.005
Chamaecyparis	36400	36600	0.01031
Chamaecyparis	36600	36800	0.005
Chamaecyparis	36800	37000	0.005
Chamaecyparis	37000	37200	0.01
Chamaecyparis	37200	37400	0.005
Chamaecyparis	37400	37600	0
Chamaecyparis	37600	37800	0
Chamaecyparis	37800	38000	0.005
Chamaecyparis	38000	38200	0
Chamaecyparis	38200	38400	0.00188
Chamaecyparis	38400	38600	0.01
Chamaecyparis	38600	38800	0.01
Chamaecyparis	38800	39000	0.005
Chamaecyparis	39000	39200	0.03
Chamaecyparis	39200	39400	0
Chamaecyparis	39400	39600	0.00586
Chamaecyparis	39600	39800	0.01031
Chamaecyparis	39800	40000	0.03046
Chamaecyparis	40000	40200	0.01683
Chamaecyparis	40200	40400	0.01531
Chamaecyparis	40400	40600	0
Chamaecyparis	40600	40800	0.005
Chamaecyparis	40800	41000	0.00518
Chamaecyparis	41000	41200	0.01
Chamaecyparis	41200	41400	0.01117
Chamaecyparis	41400	41600	0.02
Chamaecyparis	41600	41800	0.01
Chamaecyparis	41800	42000	0.00913
Chamaecyparis	42000	42200	0.02596
Chamaecyparis	42200	42400	0.01622
Chamaecyparis	42400	42600	0.00524
Chamaecyparis	42600	42800	0.0402
Chamaecyparis	42800	43000	0.03209
Chamaecyparis	43000	43200	0.00531
Chamaecyparis	43200	43400	0.015
Chamaecyparis	43400	43600	0.005
Chamaecyparis	43600	43800	0
Chamaecyparis	43800	44000	0.02
Chamaecyparis	44000	44200	0.02
Chamaecyparis	44200	44400	0.02604
Chamaecyparis	44400	44600	0.01
Chamaecyparis	44600	44800	0.025
Chamaecyparis	44800	45000	0.00543
Chamaecyparis	45000	45200	0.07936
Chamaecyparis	45200	45400	0.01571
Chamaecyparis	45400	45600	0.02312
Chamaecyparis	45600	45800	0.02041
Chamaecyparis	45800	46000	0.00031
Chamaecyparis	46000	46200	0.01188
Chamaecyparis	46200	46400	0.005
Chamaecyparis	46400	46600	0.01188
Chamaecyparis	46600	46800	0
Chamaecyparis	46800	47000	0
Chamaecyparis	47000	47200	0
Chamaecyparis	47200	47400	0.015
Chamaecyparis	47400	47600	0.03125
Chamaecyparis	47600	47800	0.01
Chamaecyparis	47800	48000	0.03031
Chamaecyparis	48000	48200	0.01
Chamaecyparis	48200	48400	0.02564
Chamaecyparis	48400	48600	0.005
Chamaecyparis	48600	48800	0.00188
Chamaecyparis	48800	49000	0.02188
Chamaecyparis	49000	49200	0.05238
Chamaecyparis	49200	49400	0
Chamaecyparis	49400	49600	0.005
Chamaecyparis	49600	49800	0.01
Chamaecyparis	49800	50000	0.01
Chamaecyparis	50000	50200	0.015
Chamaecyparis	50200	50400	0.005
Chamaecyparis	50400	50600	0.01786
Chamaecyparis	50600	50800	0.01
Chamaecyparis	50800	51000	0.01563
Chamaecyparis	51000	51200	0.00503
Chamaecyparis	51200	51400	0.01
Chamaecyparis	51400	51600	0
Chamaecyparis	51600	51800	0.005
Chamaecyparis	51800	52000	0.005
Chamaecyparis	52000	52200	0.005
Chamaecyparis	52200	52400	0.005
Chamaecyparis	52400	52600	0
Chamaecyparis	52600	52800	0.01
Chamaecyparis	52800	53000	0.0102
Chamaecyparis	53000	53200	0
Chamaecyparis	53200	53400	0.02439
Chamaecyparis	53400	53600	0.06
Chamaecyparis	53600	53800	0.025
Chamaecyparis	53800	54000	0.01026
Chamaecyparis	54000	54200	0.03535
Chamaecyparis	54200	54400	0.015
Chamaecyparis	54400	54600	0.01005
Chamaecyparis	54600	54800	0.01063
Chamaecyparis	54800	55000	0.005
Chamaecyparis	55000	55200	0.005
Chamaecyparis	55200	55400	0.02
Chamaecyparis	55400	55600	0
Chamaecyparis	55600	55800	0
Chamaecyparis	55800	56000	0.005
Chamaecyparis	56000	56200	0.025
Chamaecyparis	56200	56400	0
Chamaecyparis	56400	56600	0.025
Chamaecyparis	56600	56800	0
Chamaecyparis	56800	57000	0.01
Chamaecyparis	57000	57200	0.04592
Chamaecyparis	57200	57400	0.02235
Chamaecyparis	57400	57600	0.015
Chamaecyparis	57600	57800	0.00641
Chamaecyparis	57800	58000	0.10526
Chamaecyparis	58000	58200	0.01756
Chamaecyparis	58200	58400	0.01266
Chamaecyparis	58400	58600	0.01523
Chamaecyparis	58600	58800	0.00565
Chamaecyparis	58800	59000	0
Chamaecyparis	59000	59200	0
Chamaecyparis	59200	59400	0
Chamaecyparis	59400	59600	0.005
Chamaecyparis	59600	59800	0
Chamaecyparis	59800	60000	0.025
Chamaecyparis	60000	60200	0.01
Chamaecyparis	60200	60400	0
Chamaecyparis	60400	60600	0.005
Chamaecyparis	60600	60800	0.01
Chamaecyparis	60800	61000	0.005
Chamaecyparis	61000	61200	0.02688
Chamaecyparis	61200	61400	0.02941
Chamaecyparis	61400	61600	0.0051
Chamaecyparis	61600	61800	0
Chamaecyparis	61800	62000	0.01
Chamaecyparis	62000	62200	0.01
Chamaecyparis	62200	62400	0.00469
Chamaecyparis	62400	62600	0.01
Chamaecyparis	62600	62800	0.005
Chamaecyparis	62800	63000	0.0051
Chamaecyparis	63000	63200	0.01005
Chamaecyparis	63200	63400	0.02513
Chamaecyparis	63400	63600	0.01538
Chamaecyparis	63600	63800	0.025
Chamaecyparis	63800	64000	0.03535
Chamaecyparis	64000	64200	0.04592
Chamaecyparis	64200	64400	0
Chamaecyparis	64400	64600	0
Chamaecyparis	64600	64800	0
Chamaecyparis	64800	65000	0
Chamaecyparis	65000	65200	0
Chamaecyparis	65200	65400	0
Chamaecyparis	65400	65600	0
Chamaecyparis	65600	65800	0.01625
Chamaecyparis	65800	66000	0.03243
Chamaecyparis	66000	66200	0.29713
Chamaecyparis	66200	66400	0.10417
Chamaecyparis	66400	66600	0.20245
Chamaecyparis	66600	66800	0.01613
Chamaecyparis	66800	67000	0.06383
Chamaecyparis	67000	67200	0.03571
Chamaecyparis	67200	67400	0.05829
Chamaecyparis	67400	67600	0.05898
Chamaecyparis	67600	67800	0
Chamaecyparis	67800	68000	0
Chamaecyparis	68000	68200	0.01005
Chamaecyparis	68200	68400	0.04135
Chamaecyparis	68400	68600	0.01063
Chamaecyparis	68600	68800	0.01
Chamaecyparis	68800	69000	0.005
Chamaecyparis	69000	69200	0.01938
Chamaecyparis	69200	69400	0.005
Chamaecyparis	69400	69600	0.01
Chamaecyparis	69600	69800	0.01
Chamaecyparis	69800	70000	0.02
Chamaecyparis	70000	70200	0.01075
Chamaecyparis	70200	70400	0.00552
Chamaecyparis	70400	70600	0.0202
Chamaecyparis	70600	70800	0.00688
Chamaecyparis	70800	71000	0
Chamaecyparis	71000	71200	0
Chamaecyparis	71200	71400	0.01193
Chamaecyparis	71400	71600	0.05464
Chamaecyparis	71600	71800	0.01563
Chamaecyparis	71800	72000	0.02105
Chamaecyparis	72000	72200	0.08287
Chamaecyparis	72200	72400	0.06771
Chamaecyparis	72400	72600	0.00813
Chamaecyparis	72600	72800	0.015
Chamaecyparis	72800	73000	0.02
Chamaecyparis	73000	73200	0.00515
Chamaecyparis	73200	73400	0.02
Chamaecyparis	73400	73600	0.02063
Chamaecyparis	73600	73800	0.015
Chamaecyparis	73800	74000	0.0221
Chamaecyparis	74000	74200	0.05405
Chamaecyparis	74200	74400	0.04192
Chamaecyparis	74400	74600	0.01863
Chamaecyparis	74600	74800	0.02188
Chamaecyparis	74800	75000	0.06593
Chamaecyparis	75000	75200	0.03
Chamaecyparis	75200	75400	0.03688
Chamaecyparis	75400	75600	0.025
Chamaecyparis	75600	75800	0.005
Chamaecyparis	75800	76000	0.04531
Chamaecyparis	76000	76200	0.025
Chamaecyparis	76200	76400	0.03209
Chamaecyparis	76400	76600	0.0698
Chamaecyparis	76600	76800	0.055
Chamaecyparis	76800	77000	0.05
Chamaecyparis	77000	77200	0.01546
Chamaecyparis	77200	77400	0.005
Chamaecyparis	77400	77600	0.04124
Chamaecyparis	77600	77800	0.03
Chamaecyparis	77800	78000	0.01
Chamaecyparis	78000	78200	0.02
Chamaecyparis	78200	78400	0.01015
Chamaecyparis	78400	78600	0.03
Chamaecyparis	78600	78800	0.06599
Chamaecyparis	78800	79000	0.045
Chamaecyparis	79000	79200	0.06701
Chamaecyparis	79200	79400	0.035
Chamaecyparis	79400	79600	0.03
Chamaecyparis	79600	79800	0.0226
Chamaecyparis	79800	80000	0.02551
Chamaecyparis	80000	80200	0.01974
Chamaecyparis	80200	80400	0.02
Chamaecyparis	80400	80600	0.005
Chamaecyparis	80600	80800	0.01
Chamaecyparis	80800	81000	0.005
Chamaecyparis	81000	81200	0.025
Chamaecyparis	81200	81400	0.00508
Chamaecyparis	81400	81600	0.01
Chamaecyparis	81600	81800	0.005
Chamaecyparis	81800	82000	0
Chamaecyparis	82000	82200	0.00503
Chamaecyparis	82200	82400	0.005
Chamaecyparis	82400	82600	0.02513
Chamaecyparis	82600	82800	0.02
Chamaecyparis	82800	83000	0.01639
Chamaecyparis	83000	83200	0.015
Chamaecyparis	83200	83400	0.015
Chamaecyparis	83400	83600	0.01
Chamaecyparis	83600	83800	0.005
Chamaecyparis	83800	84000	0.02
Chamaecyparis	84000	84200	0.01
Chamaecyparis	84200	84400	0.01367
Chamaecyparis	84400	84600	0.01579
Chamaecyparis	84600	84800	0.015
Chamaecyparis	84800	85000	0
Chamaecyparis	85000	85200	0.005
Chamaecyparis	85200	85400	0.015
Chamaecyparis	85400	85600	0.02
Chamaecyparis	85600	85800	0.01813
Chamaecyparis	85800	86000	0.01
Chamaecyparis	86000	86200	0.01595
Chamaecyparis	86200	86400	0.03247
Chamaecyparis	86400	86600	0.01508
Chamaecyparis	86600	86800	0.015
Chamaecyparis	86800	87000	0.03977
Chamaecyparis	87000	87200	0.01031
Chamaecyparis	87200	87400	0.01
Chamaecyparis	87400	87600	0.02
Chamaecyparis	87600	87800	0.015
Chamaecyparis	87800	88000	0.015
Chamaecyparis	88000	88200	0.02531
Chamaecyparis	88200	88400	0.025
Chamaecyparis	88400	88600	0.01546
Chamaecyparis	88600	88800	0.01538
Chamaecyparis	88800	89000	0
Chamaecyparis	89000	89200	0.005
Chamaecyparis	89200	89400	0.035
Chamaecyparis	89400	89600	0
Chamaecyparis	89600	89800	0.015
Chamaecyparis	89800	90000	0.01579
Chamaecyparis	90000	90200	0.005
Chamaecyparis	90200	90400	0
Chamaecyparis	90400	90600	0.005
Chamaecyparis	90600	90800	0.03015
Chamaecyparis	90800	91000	0.01005
Chamaecyparis	91000	91200	0.0051
Chamaecyparis	91200	91400	0.01508
Chamaecyparis	91400	91600	0.04712
Chamaecyparis	91600	91800	0
Chamaecyparis	91800	92000	0.005
Chamaecyparis	92000	92200	0.02513
Chamaecyparis	92200	92400	0.01
Chamaecyparis	92400	92600	0
Chamaecyparis	92600	92800	0
Chamaecyparis	92800	93000	0.00656
Chamaecyparis	93000	93200	0
Chamaecyparis	93200	93400	0.01
Chamaecyparis	93400	93600	0
Chamaecyparis	93600	93800	0
Chamaecyparis	93800	94000	0.01036
Chamaecyparis	94000	94200	0.01669
Chamaecyparis	94200	94400	0.01563
Chamaecyparis	94400	94600	0.0339
Chamaecyparis	94600	94800	0.035
Chamaecyparis	94800	95000	0.015
Chamaecyparis	95000	95200	0.00031
Chamaecyparis	95200	95400	0.04023
Chamaecyparis	95400	95600	0.00769
Chamaecyparis	95600	95800	0.02995
Chamaecyparis	95800	96000	0.03015
Chamaecyparis	96000	96200	0.02
Chamaecyparis	96200	96400	0.015
Chamaecyparis	96400	96600	0.015
Chamaecyparis	96600	96800	0.02094
Chamaecyparis	96800	97000	0.01
Chamaecyparis	97000	97200	0.005
Chamaecyparis	97200	97400	0.02
Chamaecyparis	97400	97600	0.02313
Chamaecyparis	97600	97800	0.00688
Chamaecyparis	97800	98000	0.02513
Chamaecyparis	98000	98200	0.08929
Chamaecyparis	98200	98400	0.13372
Chamaecyparis	98400	98600	0.05952
Chamaecyparis	98600	98800	0.11667
Chamaecyparis	98800	99000	0.015
Chamaecyparis	99000	99200	0.01005
Chamaecyparis	99200	99400	0.005
Chamaecyparis	99400	99600	0.005
Chamaecyparis	99600	99800	0.02
Chamaecyparis	99800	100000	0.04237
Chamaecyparis	100000	100200	0.04653
Chamaecyparis	100200	100400	0.02874
Chamaecyparis	100400	100600	0.03535
Chamaecyparis	100600	100800	0.02094
Chamaecyparis	100800	101000	0.01031
Chamaecyparis	101000	101200	0.03
Chamaecyparis	101200	101400	0.035
Chamaecyparis	101400	101600	0.06824
Chamaecyparis	101600	101800	0.005
Chamaecyparis	101800	102000	0.02105
Chamaecyparis	102000	102200	0.01281
Chamaecyparis	102200	102400	0.03
Chamaecyparis	102400	102600	0.02625
Chamaecyparis	102600	102800	0.005
Chamaecyparis	102800	103000	0.01508
Chamaecyparis	103000	103200	0.04569
Chamaecyparis	103200	103400	0.0202
Chamaecyparis	103400	103600	0
Chamaecyparis	103600	103800	0.01005
Chamaecyparis	103800	104000	0.05729
Chamaecyparis	104000	104200	0.05227
Chamaecyparis	104200	104400	0.09732
Chamaecyparis	104400	104600	0.08465
Chamaecyparis	104600	104800	0.09509
Chamaecyparis	104800	105000	0.0748
Chamaecyparis	105000	105200	0.015
Chamaecyparis	105200	105400	0.055
Chamaecyparis	105400	105600	0.10845
Chamaecyparis	105600	105800	0.04032
Chamaecyparis	105800	106000	0.00695
Chamaecyparis	106000	106200	0.00688
Chamaecyparis	106200	106400	0.01
Chamaecyparis	106400	106600	0.005
Chamaecyparis	106600	106800	0
Chamaecyparis	106800	107000	0.01163
Chamaecyparis	107000	107200	0.16964
Chamaecyparis	107200	107400	0.04505
Chamaecyparis	107400	107600	0.015
Chamaecyparis	107600	107800	0
Chamaecyparis	107800	108000	0.02196
Chamaecyparis	108000	108200	0.02
Chamaecyparis	108200	108400	0
Chamaecyparis	108400	108600	0.015
Chamaecyparis	108600	108800	0.015
Chamaecyparis	108800	109000	0.015
Chamaecyparis	109000	109200	0.02073
Chamaecyparis	109200	109400	0.06416
Chamaecyparis	109400	109600	0.04588
Chamaecyparis	109600	109800	0.04348
Chamaecyparis	109800	110000	0.015
Chamaecyparis	110000	110200	0
Chamaecyparis	110200	110400	0.005
Chamaecyparis	110400	110600	0.0125
Chamaecyparis	110600	110800	0.02326
Chamaecyparis	110800	111000	0.015
Chamaecyparis	111000	111200	0
Chamaecyparis	111200	111400	0.015
Chamaecyparis	111400	111600	0.005
Chamaecyparis	111600	111800	0
Chamaecyparis	111800	112000	0.005
Chamaecyparis	112000	112200	0.02531
Chamaecyparis	112200	112400	0.02094
Chamaecyparis	112400	112600	0.015
Chamaecyparis	112600	112800	0.01531
Chamaecyparis	112800	113000	0.08769
Chamaecyparis	113000	113200	0.04588
Chamaecyparis	113200	113400	0.02041
Chamaecyparis	113400	113600	0.015
Chamaecyparis	113600	113800	0.01
Chamaecyparis	113800	114000	0
Chamaecyparis	114000	114200	0.005
Chamaecyparis	114200	114400	0.005
Chamaecyparis	114400	114600	0.005
Chamaecyparis	114600	114800	0.00813
Chamaecyparis	114800	115000	0.05381
Chamaecyparis	115000	115200	0.03309
Chamaecyparis	115200	115400	0.06
Chamaecyparis	115400	115600	0.03
Chamaecyparis	115600	115800	0.02438
Chamaecyparis	115800	116000	0.02125
Chamaecyparis	116000	116200	0.05
Chamaecyparis	116200	116400	0.04313
Chamaecyparis	116400	116600	0.06061
Chamaecyparis	116600	116800	0.08222
Chamaecyparis	116800	117000	0.025
Chamaecyparis	117000	117200	0.01
Chamaecyparis	117200	117400	0.03627
Chamaecyparis	117400	117600	0.12237
Chamaecyparis	117600	117800	0.35
Chamaecyparis	117800	118000	0.27174
Chamaecyparis	118000	118200	0.19247
Chamaecyparis	118200	118400	0.3521
Chamaecyparis	118400	118600	0.46983
Chamaecyparis	118600	118800	0
Chamaecyparis	118800	119000	0.66667
Chamaecyparis	119000	119200	0.44444
Chamaecyparis	119200	119400	0.39741
Chamaecyparis	119400	119600	0.16185
Chamaecyparis	119600	119800	0.015
Chamaecyparis	119800	120000	0.07
Chamaecyparis	120000	120200	0.05688
Chamaecyparis	120200	120400	0.07138
Chamaecyparis	120400	120600	0.08
Chamaecyparis	120600	120800	0.025
Chamaecyparis	120800	121000	0.07027
Chamaecyparis	121000	121200	0.035
Chamaecyparis	121200	121400	0.06
Chamaecyparis	121400	121600	0.11732
Chamaecyparis	121600	121800	0.01531
Chamaecyparis	121800	122000	0.09189
Chamaecyparis	122000	122200	0.01047
Chamaecyparis	122200	122400	0.03
Chamaecyparis	122400	122600	0.03
Chamaecyparis	122600	122800	0.035
Chamaecyparis	122800	123000	0.03757
Chamaecyparis	123000	123200	0.04
Chamaecyparis	123200	123400	0.01813
Chamaecyparis	123400	123600	0.045
Chamaecyparis	123600	123800	0.05
Chamaecyparis	123800	124000	0.03659
Chamaecyparis	124000	124200	0.04
Chamaecyparis	124200	124400	0.075
Chamaecyparis	124400	124600	0.095
Chamaecyparis	124600	124800	0.01767
Chamaecyparis	124800	125000	0.03784
Chamaecyparis	125000	125200	0.055
Chamaecyparis	125200	125400	0.02
Chamaecyparis	125400	125600	0.055
Chamaecyparis	125600	125800	0.015
Chamaecyparis	125800	126000	0.02313
Chamaecyparis	126000	126200	0.0678
Chamaecyparis	126200	126400	0.14037
Chamaecyparis	126400	126600	0.05
Chamaecyparis	126600	126800	0.11628
Chamaecyparis	126800	127000	0.02551
Chamaecyparis	127000	127200	0.05584
Chamaecyparis	127200	127400	0.04167
Chamaecyparis	127400	127600	0
Chamaecyparis	127600	127800	0.015
Chamaecyparis	127800	128000	0
Chamaecyparis	128000	128200	0.01
Chamaecyparis	128200	128400	0.01688
Chamaecyparis	128400	128600	0
Chamaecyparis	128600	128800	0.005
Chamaecyparis	128800	129000	0.00524
Chamaecyparis	129000	129200	0.02
Chamaecyparis	129200	129400	0.005
Chamaecyparis	129400	129600	0.005
Chamaecyparis	129600	129800	0.01064
Chamaecyparis	129800	130000	0
Chamaecyparis	130000	130200	0.0375
Chamaecyparis	130200	130400	0.01
Chamaecyparis	130400	130600	0.07345
Chamaecyparis	130600	130782	0.01305

## Sheet: Plastome_intervariety
Genome skimming and exploration of DNA barcodes for Taiwan endemic cypresses
Chung-Shien Wu1, Edi Sudianto1, Yu-Mei Hung2, Bo-Cyun Wang1, Chiun-Jr Huang3, Chi-Tsong Chen2,*, Shu-Miaw Chaw1,*
Supplementary file 1. Average rates of nucleotide substitutions across Chamaecyparis plastomes and 35S rDNAs.
Taxon	Position		Nucleotide substitution rate
	Start	End
Chamaecyparis	0	200	0.005
Chamaecyparis	200	400	0
Chamaecyparis	400	600	0
Chamaecyparis	600	800	0
Chamaecyparis	800	1000	0
Chamaecyparis	1000	1200	0.00084
Chamaecyparis	1200	1400	0
Chamaecyparis	1400	1600	0.003
Chamaecyparis	1600	1800	0
Chamaecyparis	1800	2000	0
Chamaecyparis	2000	2200	0
Chamaecyparis	2200	2400	0
Chamaecyparis	2400	2600	0
Chamaecyparis	2600	2800	0
Chamaecyparis	2800	3000	0
Chamaecyparis	3000	3200	0.00711
Chamaecyparis	3200	3400	0
Chamaecyparis	3400	3600	0
Chamaecyparis	3600	3800	0
Chamaecyparis	3800	4000	0
Chamaecyparis	4000	4200	0
Chamaecyparis	4200	4400	0.005
Chamaecyparis	4400	4600	0.00719
Chamaecyparis	4600	4800	0.0005
Chamaecyparis	4800	5000	0.0005
Chamaecyparis	5000	5200	0
Chamaecyparis	5200	5400	0.00395
Chamaecyparis	5400	5600	0
Chamaecyparis	5600	5800	0
Chamaecyparis	5800	6000	0
Chamaecyparis	6000	6200	0
Chamaecyparis	6200	6400	0
Chamaecyparis	6400	6600	0
Chamaecyparis	6600	6800	0
Chamaecyparis	6800	7000	0.00529
Chamaecyparis	7000	7200	0
Chamaecyparis	7200	7400	0
Chamaecyparis	7400	7600	0
Chamaecyparis	7600	7800	0
Chamaecyparis	7800	8000	0.002
Chamaecyparis	8000	8200	0
Chamaecyparis	8200	8400	0
Chamaecyparis	8400	8600	0
Chamaecyparis	8600	8800	0
Chamaecyparis	8800	9000	0
Chamaecyparis	9000	9200	0
Chamaecyparis	9200	9400	0
Chamaecyparis	9400	9600	0
Chamaecyparis	9600	9800	0
Chamaecyparis	9800	10000	0
Chamaecyparis	10000	10200	0.002
Chamaecyparis	10200	10400	0
Chamaecyparis	10400	10600	0
Chamaecyparis	10600	10800	0
Chamaecyparis	10800	11000	0
Chamaecyparis	11000	11200	0
Chamaecyparis	11200	11400	0
Chamaecyparis	11400	11600	0
Chamaecyparis	11600	11800	0
Chamaecyparis	11800	12000	0
Chamaecyparis	12000	12200	0
Chamaecyparis	12200	12400	0
Chamaecyparis	12400	12600	0
Chamaecyparis	12600	12800	0.005
Chamaecyparis	12800	13000	0.00217
Chamaecyparis	13000	13200	0
Chamaecyparis	13200	13400	0
Chamaecyparis	13400	13600	0
Chamaecyparis	13600	13800	0
Chamaecyparis	13800	14000	0
Chamaecyparis	14000	14200	0
Chamaecyparis	14200	14400	0.00053
Chamaecyparis	14400	14600	0
Chamaecyparis	14600	14800	0
Chamaecyparis	14800	15000	0
Chamaecyparis	15000	15200	0
Chamaecyparis	15200	15400	0.00251
Chamaecyparis	15400	15600	0
Chamaecyparis	15600	15800	0
Chamaecyparis	15800	16000	0
Chamaecyparis	16000	16200	0
Chamaecyparis	16200	16400	0
Chamaecyparis	16400	16600	0.005
Chamaecyparis	16600	16800	0
Chamaecyparis	16800	17000	0
Chamaecyparis	17000	17200	0
Chamaecyparis	17200	17400	0
Chamaecyparis	17400	17600	0
Chamaecyparis	17600	17800	0
Chamaecyparis	17800	18000	0
Chamaecyparis	18000	18200	0
Chamaecyparis	18200	18400	0
Chamaecyparis	18400	18600	0
Chamaecyparis	18600	18800	0
Chamaecyparis	18800	19000	0
Chamaecyparis	19000	19200	0.005
Chamaecyparis	19200	19400	0
Chamaecyparis	19400	19600	0
Chamaecyparis	19600	19800	0
Chamaecyparis	19800	20000	0
Chamaecyparis	20000	20200	0
Chamaecyparis	20200	20400	0
Chamaecyparis	20400	20600	0
Chamaecyparis	20600	20800	0
Chamaecyparis	20800	21000	0
Chamaecyparis	21000	21200	0
Chamaecyparis	21200	21400	0
Chamaecyparis	21400	21600	0
Chamaecyparis	21600	21800	0
Chamaecyparis	21800	22000	0
Chamaecyparis	22000	22200	0.00417
Chamaecyparis	22200	22400	0.005
Chamaecyparis	22400	22600	0.003
Chamaecyparis	22600	22800	0
Chamaecyparis	22800	23000	0
Chamaecyparis	23000	23200	0
Chamaecyparis	23200	23400	0
Chamaecyparis	23400	23600	0
Chamaecyparis	23600	23800	0
Chamaecyparis	23800	24000	0
Chamaecyparis	24000	24200	0.0005
Chamaecyparis	24200	24400	0
Chamaecyparis	24400	24600	0
Chamaecyparis	24600	24800	0
Chamaecyparis	24800	25000	0
Chamaecyparis	25000	25200	0
Chamaecyparis	25200	25400	0
Chamaecyparis	25400	25600	0
Chamaecyparis	25600	25800	0
Chamaecyparis	25800	26000	0.00083
Chamaecyparis	26000	26200	0
Chamaecyparis	26200	26400	0
Chamaecyparis	26400	26600	0
Chamaecyparis	26600	26800	0
Chamaecyparis	26800	27000	0
Chamaecyparis	27000	27200	0
Chamaecyparis	27200	27400	0
Chamaecyparis	27400	27600	0.00101
Chamaecyparis	27600	27800	0.00578
Chamaecyparis	27800	28000	0.00051
Chamaecyparis	28000	28200	0
Chamaecyparis	28200	28400	0
Chamaecyparis	28400	28600	0
Chamaecyparis	28600	28800	0.00085
Chamaecyparis	28800	29000	0.00083
Chamaecyparis	29000	29200	0
Chamaecyparis	29200	29400	0
Chamaecyparis	29400	29600	0
Chamaecyparis	29600	29800	0.00083
Chamaecyparis	29800	30000	0
Chamaecyparis	30000	30200	0
Chamaecyparis	30200	30400	0
Chamaecyparis	30400	30600	0
Chamaecyparis	30600	30800	0
Chamaecyparis	30800	31000	0
Chamaecyparis	31000	31200	0
Chamaecyparis	31200	31400	0
Chamaecyparis	31400	31600	0
Chamaecyparis	31600	31800	0
Chamaecyparis	31800	32000	0
Chamaecyparis	32000	32200	0
Chamaecyparis	32200	32400	0
Chamaecyparis	32400	32600	0
Chamaecyparis	32600	32800	0
Chamaecyparis	32800	33000	0
Chamaecyparis	33000	33200	0
Chamaecyparis	33200	33400	0.00524
Chamaecyparis	33400	33600	0
Chamaecyparis	33600	33800	0
Chamaecyparis	33800	34000	0.00083
Chamaecyparis	34000	34200	0
Chamaecyparis	34200	34400	0
Chamaecyparis	34400	34600	0.00083
Chamaecyparis	34600	34800	0
Chamaecyparis	34800	35000	0
Chamaecyparis	35000	35200	0
Chamaecyparis	35200	35400	0
Chamaecyparis	35400	35600	0
Chamaecyparis	35600	35800	0
Chamaecyparis	35800	36000	0
Chamaecyparis	36000	36200	0
Chamaecyparis	36200	36400	0
Chamaecyparis	36400	36600	0.00083
Chamaecyparis	36600	36800	0
Chamaecyparis	36800	37000	0
Chamaecyparis	37000	37200	0
Chamaecyparis	37200	37400	0
Chamaecyparis	37400	37600	0
Chamaecyparis	37600	37800	0
Chamaecyparis	37800	38000	0
Chamaecyparis	38000	38200	0
Chamaecyparis	38200	38400	0.005
Chamaecyparis	38400	38600	0
Chamaecyparis	38600	38800	0
Chamaecyparis	38800	39000	0
Chamaecyparis	39000	39200	0
Chamaecyparis	39200	39400	0
Chamaecyparis	39400	39600	0.00104
Chamaecyparis	39600	39800	0
Chamaecyparis	39800	40000	0
Chamaecyparis	40000	40200	0.00083
Chamaecyparis	40200	40400	0
Chamaecyparis	40400	40600	0
Chamaecyparis	40600	40800	0
Chamaecyparis	40800	41000	0
Chamaecyparis	41000	41200	0
Chamaecyparis	41200	41400	0
Chamaecyparis	41400	41600	0
Chamaecyparis	41600	41800	0
Chamaecyparis	41800	42000	0.00562
Chamaecyparis	42000	42200	0.00553
Chamaecyparis	42200	42400	0
Chamaecyparis	42400	42600	0
Chamaecyparis	42600	42800	0
Chamaecyparis	42800	43000	0
Chamaecyparis	43000	43200	0.00083
Chamaecyparis	43200	43400	0
Chamaecyparis	43400	43600	0
Chamaecyparis	43600	43800	0
Chamaecyparis	43800	44000	0
Chamaecyparis	44000	44200	0
Chamaecyparis	44200	44400	0
Chamaecyparis	44400	44600	0
Chamaecyparis	44600	44800	0
Chamaecyparis	44800	45000	0
Chamaecyparis	45000	45200	0.00099
Chamaecyparis	45200	45400	0
Chamaecyparis	45400	45600	0
Chamaecyparis	45600	45800	0
Chamaecyparis	45800	46000	0.00083
Chamaecyparis	46000	46200	0.003
Chamaecyparis	46200	46400	0
Chamaecyparis	46400	46600	0.005
Chamaecyparis	46600	46800	0
Chamaecyparis	46800	47000	0
Chamaecyparis	47000	47200	0
Chamaecyparis	47200	47400	0
Chamaecyparis	47400	47600	0
Chamaecyparis	47600	47800	0
Chamaecyparis	47800	48000	0.00083
Chamaecyparis	48000	48200	0
Chamaecyparis	48200	48400	0
Chamaecyparis	48400	48600	0
Chamaecyparis	48600	48800	0.005
Chamaecyparis	48800	49000	0.0025
Chamaecyparis	49000	49200	0.00051
Chamaecyparis	49200	49400	0
Chamaecyparis	49400	49600	0
Chamaecyparis	49600	49800	0
Chamaecyparis	49800	50000	0
Chamaecyparis	50000	50200	0
Chamaecyparis	50200	50400	0
Chamaecyparis	50400	50600	0
Chamaecyparis	50600	50800	0
Chamaecyparis	50800	51000	0
Chamaecyparis	51000	51200	0
Chamaecyparis	51200	51400	0
Chamaecyparis	51400	51600	0
Chamaecyparis	51600	51800	0
Chamaecyparis	51800	52000	0
Chamaecyparis	52000	52200	0
Chamaecyparis	52200	52400	0
Chamaecyparis	52400	52600	0
Chamaecyparis	52600	52800	0
Chamaecyparis	52800	53000	0
Chamaecyparis	53000	53200	0
Chamaecyparis	53200	53400	0
Chamaecyparis	53400	53600	0
Chamaecyparis	53600	53800	0
Chamaecyparis	53800	54000	0
Chamaecyparis	54000	54200	0
Chamaecyparis	54200	54400	0
Chamaecyparis	54400	54600	0
Chamaecyparis	54600	54800	0.00167
Chamaecyparis	54800	55000	0
Chamaecyparis	55000	55200	0
Chamaecyparis	55200	55400	0
Chamaecyparis	55400	55600	0
Chamaecyparis	55600	55800	0
Chamaecyparis	55800	56000	0
Chamaecyparis	56000	56200	0
Chamaecyparis	56200	56400	0
Chamaecyparis	56400	56600	0
Chamaecyparis	56600	56800	0
Chamaecyparis	56800	57000	0
Chamaecyparis	57000	57200	0
Chamaecyparis	57200	57400	0
Chamaecyparis	57400	57600	0
Chamaecyparis	57600	57800	0
Chamaecyparis	57800	58000	0
Chamaecyparis	58000	58200	0.00275
Chamaecyparis	58200	58400	0
Chamaecyparis	58400	58600	0
Chamaecyparis	58600	58800	0
Chamaecyparis	58800	59000	0
Chamaecyparis	59000	59200	0
Chamaecyparis	59200	59400	0
Chamaecyparis	59400	59600	0
Chamaecyparis	59600	59800	0
Chamaecyparis	59800	60000	0
Chamaecyparis	60000	60200	0
Chamaecyparis	60200	60400	0
Chamaecyparis	60400	60600	0
Chamaecyparis	60600	60800	0
Chamaecyparis	60800	61000	0
Chamaecyparis	61000	61200	0
Chamaecyparis	61200	61400	0
Chamaecyparis	61400	61600	0
Chamaecyparis	61600	61800	0
Chamaecyparis	61800	62000	0
Chamaecyparis	62000	62200	0
Chamaecyparis	62200	62400	0.0005
Chamaecyparis	62400	62600	0
Chamaecyparis	62600	62800	0
Chamaecyparis	62800	63000	0
Chamaecyparis	63000	63200	0
Chamaecyparis	63200	63400	0
Chamaecyparis	63400	63600	0
Chamaecyparis	63600	63800	0
Chamaecyparis	63800	64000	0
Chamaecyparis	64000	64200	0.0051
Chamaecyparis	64200	64400	0
Chamaecyparis	64400	64600	0
Chamaecyparis	64600	64800	0
Chamaecyparis	64800	65000	0
Chamaecyparis	65000	65200	0
Chamaecyparis	65200	65400	0
Chamaecyparis	65400	65600	0
Chamaecyparis	65600	65800	0.015
Chamaecyparis	65800	66000	0
Chamaecyparis	66000	66200	0.00328
Chamaecyparis	66200	66400	0
Chamaecyparis	66400	66600	0
Chamaecyparis	66600	66800	0
Chamaecyparis	66800	67000	0
Chamaecyparis	67000	67200	0
Chamaecyparis	67200	67400	0.00207
Chamaecyparis	67400	67600	0.0042
Chamaecyparis	67600	67800	0
Chamaecyparis	67800	68000	0
Chamaecyparis	68000	68200	0
Chamaecyparis	68200	68400	0.0005
Chamaecyparis	68400	68600	0.00083
Chamaecyparis	68600	68800	0
Chamaecyparis	68800	69000	0
Chamaecyparis	69000	69200	0.007
Chamaecyparis	69200	69400	0
Chamaecyparis	69400	69600	0
Chamaecyparis	69600	69800	0
Chamaecyparis	69800	70000	0
Chamaecyparis	70000	70200	0
Chamaecyparis	70200	70400	0
Chamaecyparis	70400	70600	0
Chamaecyparis	70600	70800	0.005
Chamaecyparis	70800	71000	0
Chamaecyparis	71000	71200	0
Chamaecyparis	71200	71400	0.005
Chamaecyparis	71400	71600	0
Chamaecyparis	71600	71800	0
Chamaecyparis	71800	72000	0
Chamaecyparis	72000	72200	0
Chamaecyparis	72200	72400	0
Chamaecyparis	72400	72600	0.005
Chamaecyparis	72600	72800	0
Chamaecyparis	72800	73000	0
Chamaecyparis	73000	73200	0
Chamaecyparis	73200	73400	0.0005
Chamaecyparis	73400	73600	0.001
Chamaecyparis	73600	73800	0
Chamaecyparis	73800	74000	0.00568
Chamaecyparis	74000	74200	0
Chamaecyparis	74200	74400	0.00417
Chamaecyparis	74400	74600	0
Chamaecyparis	74600	74800	0.005
Chamaecyparis	74800	75000	0.00549
Chamaecyparis	75000	75200	0
Chamaecyparis	75200	75400	0.005
Chamaecyparis	75400	75600	0
Chamaecyparis	75600	75800	0
Chamaecyparis	75800	76000	0.0005
Chamaecyparis	76000	76200	0
Chamaecyparis	76200	76400	0
Chamaecyparis	76400	76600	0
Chamaecyparis	76600	76800	0
Chamaecyparis	76800	77000	0
Chamaecyparis	77000	77200	0
Chamaecyparis	77200	77400	0
Chamaecyparis	77400	77600	0
Chamaecyparis	77600	77800	0
Chamaecyparis	77800	78000	0
Chamaecyparis	78000	78200	0
Chamaecyparis	78200	78400	0
Chamaecyparis	78400	78600	0
Chamaecyparis	78600	78800	0
Chamaecyparis	78800	79000	0
Chamaecyparis	79000	79200	0
Chamaecyparis	79200	79400	0
Chamaecyparis	79400	79600	0
Chamaecyparis	79600	79800	0.00565
Chamaecyparis	79800	80000	0
Chamaecyparis	80000	80200	0.00538
Chamaecyparis	80200	80400	0
Chamaecyparis	80400	80600	0
Chamaecyparis	80600	80800	0
Chamaecyparis	80800	81000	0
Chamaecyparis	81000	81200	0
Chamaecyparis	81200	81400	0
Chamaecyparis	81400	81600	0
Chamaecyparis	81600	81800	0
Chamaecyparis	81800	82000	0
Chamaecyparis	82000	82200	0
Chamaecyparis	82200	82400	0
Chamaecyparis	82400	82600	0
Chamaecyparis	82600	82800	0
Chamaecyparis	82800	83000	0
Chamaecyparis	83000	83200	0
Chamaecyparis	83200	83400	0
Chamaecyparis	83400	83600	0
Chamaecyparis	83600	83800	0
Chamaecyparis	83800	84000	0
Chamaecyparis	84000	84200	0
Chamaecyparis	84200	84400	0.00521
Chamaecyparis	84400	84600	0
Chamaecyparis	84600	84800	0
Chamaecyparis	84800	85000	0
Chamaecyparis	85000	85200	0
Chamaecyparis	85200	85400	0
Chamaecyparis	85400	85600	0
Chamaecyparis	85600	85800	0.003
Chamaecyparis	85800	86000	0
Chamaecyparis	86000	86200	0.00085
Chamaecyparis	86200	86400	0.00156
Chamaecyparis	86400	86600	0
Chamaecyparis	86600	86800	0
Chamaecyparis	86800	87000	0.00503
Chamaecyparis	87000	87200	0.00083
Chamaecyparis	87200	87400	0
Chamaecyparis	87400	87600	0
Chamaecyparis	87600	87800	0
Chamaecyparis	87800	88000	0
Chamaecyparis	88000	88200	0
Chamaecyparis	88200	88400	0
Chamaecyparis	88400	88600	0
Chamaecyparis	88600	88800	0
Chamaecyparis	88800	89000	0
Chamaecyparis	89000	89200	0
Chamaecyparis	89200	89400	0
Chamaecyparis	89400	89600	0
Chamaecyparis	89600	89800	0
Chamaecyparis	89800	90000	0
Chamaecyparis	90000	90200	0
Chamaecyparis	90200	90400	0
Chamaecyparis	90400	90600	0
Chamaecyparis	90600	90800	0
Chamaecyparis	90800	91000	0
Chamaecyparis	91000	91200	0
Chamaecyparis	91200	91400	0
Chamaecyparis	91400	91600	0
Chamaecyparis	91600	91800	0
Chamaecyparis	91800	92000	0
Chamaecyparis	92000	92200	0
Chamaecyparis	92200	92400	0
Chamaecyparis	92400	92600	0
Chamaecyparis	92600	92800	0
Chamaecyparis	92800	93000	0.00417
Chamaecyparis	93000	93200	0
Chamaecyparis	93200	93400	0
Chamaecyparis	93400	93600	0
Chamaecyparis	93600	93800	0
Chamaecyparis	93800	94000	0
Chamaecyparis	94000	94200	0.0014
Chamaecyparis	94200	94400	0
Chamaecyparis	94400	94600	0
Chamaecyparis	94600	94800	0
Chamaecyparis	94800	95000	0
Chamaecyparis	95000	95200	0.0005
Chamaecyparis	95200	95400	0
Chamaecyparis	95400	95600	0
Chamaecyparis	95600	95800	0.01026
Chamaecyparis	95800	96000	0
Chamaecyparis	96000	96200	0
Chamaecyparis	96200	96400	0
Chamaecyparis	96400	96600	0
Chamaecyparis	96600	96800	0
Chamaecyparis	96800	97000	0
Chamaecyparis	97000	97200	0
Chamaecyparis	97200	97400	0
Chamaecyparis	97400	97600	0.005
Chamaecyparis	97600	97800	0.005
Chamaecyparis	97800	98000	0
Chamaecyparis	98000	98200	0
Chamaecyparis	98200	98400	0.01796
Chamaecyparis	98400	98600	0
Chamaecyparis	98600	98800	0
Chamaecyparis	98800	99000	0
Chamaecyparis	99000	99200	0
Chamaecyparis	99200	99400	0
Chamaecyparis	99400	99600	0
Chamaecyparis	99600	99800	0
Chamaecyparis	99800	100000	0
Chamaecyparis	100000	100200	0.00221
Chamaecyparis	100200	100400	0.00532
Chamaecyparis	100400	100600	0
Chamaecyparis	100600	100800	0
Chamaecyparis	100800	101000	0.00083
Chamaecyparis	101000	101200	0
Chamaecyparis	101200	101400	0
Chamaecyparis	101400	101600	0.00505
Chamaecyparis	101600	101800	0
Chamaecyparis	101800	102000	0
Chamaecyparis	102000	102200	0.00102
Chamaecyparis	102200	102400	0
Chamaecyparis	102400	102600	0.00333
Chamaecyparis	102600	102800	0
Chamaecyparis	102800	103000	0
Chamaecyparis	103000	103200	0
Chamaecyparis	103200	103400	0
Chamaecyparis	103400	103600	0
Chamaecyparis	103600	103800	0
Chamaecyparis	103800	104000	0
Chamaecyparis	104000	104200	0.00869
Chamaecyparis	104200	104400	0.0069
Chamaecyparis	104400	104600	0.01402
Chamaecyparis	104600	104800	0.03566
Chamaecyparis	104800	105000	0.0136
Chamaecyparis	105000	105200	0
Chamaecyparis	105200	105400	0
Chamaecyparis	105400	105600	0.00087
Chamaecyparis	105600	105800	0
Chamaecyparis	105800	106000	0.005
Chamaecyparis	106000	106200	0.005
Chamaecyparis	106200	106400	0
Chamaecyparis	106400	106600	0
Chamaecyparis	106600	106800	0
Chamaecyparis	106800	107000	0
Chamaecyparis	107000	107200	0
Chamaecyparis	107200	107400	0.01005
Chamaecyparis	107400	107600	0
Chamaecyparis	107600	107800	0
Chamaecyparis	107800	108000	0.00052
Chamaecyparis	108000	108200	0
Chamaecyparis	108200	108400	0
Chamaecyparis	108400	108600	0
Chamaecyparis	108600	108800	0
Chamaecyparis	108800	109000	0
Chamaecyparis	109000	109200	0
Chamaecyparis	109200	109400	0.00087
Chamaecyparis	109400	109600	0.00529
Chamaecyparis	109600	109800	0
Chamaecyparis	109800	110000	0
Chamaecyparis	110000	110200	0
Chamaecyparis	110200	110400	0
Chamaecyparis	110400	110600	0.00667
Chamaecyparis	110600	110800	0
Chamaecyparis	110800	111000	0
Chamaecyparis	111000	111200	0
Chamaecyparis	111200	111400	0
Chamaecyparis	111400	111600	0
Chamaecyparis	111600	111800	0
Chamaecyparis	111800	112000	0
Chamaecyparis	112000	112200	0.00083
Chamaecyparis	112200	112400	0
Chamaecyparis	112400	112600	0
Chamaecyparis	112600	112800	0
Chamaecyparis	112800	113000	0.01493
Chamaecyparis	113000	113200	0.00524
Chamaecyparis	113200	113400	0
Chamaecyparis	113400	113600	0
Chamaecyparis	113600	113800	0
Chamaecyparis	113800	114000	0
Chamaecyparis	114000	114200	0
Chamaecyparis	114200	114400	0
Chamaecyparis	114400	114600	0
Chamaecyparis	114600	114800	0.005
Chamaecyparis	114800	115000	0.00053
Chamaecyparis	115000	115200	0.00588
Chamaecyparis	115200	115400	0
Chamaecyparis	115400	115600	0
Chamaecyparis	115600	115800	0.001
Chamaecyparis	115800	116000	0.002
Chamaecyparis	116000	116200	0
Chamaecyparis	116200	116400	0.005
Chamaecyparis	116400	116600	0
Chamaecyparis	116600	116800	0.00535
Chamaecyparis	116800	117000	0
Chamaecyparis	117000	117200	0
Chamaecyparis	117200	117400	0
Chamaecyparis	117400	117600	0.005
Chamaecyparis	117600	117800	0.00833
Chamaecyparis	117800	118000	0
Chamaecyparis	118000	118200	0.0005
Chamaecyparis	118200	118400	0.00556
Chamaecyparis	118400	118600	0
Chamaecyparis	118600	118800	0
Chamaecyparis	118800	119000	0
Chamaecyparis	119000	119200	0
Chamaecyparis	119200	119400	0.01705
Chamaecyparis	119400	119600	0.00568
Chamaecyparis	119600	119800	0
Chamaecyparis	119800	120000	0
Chamaecyparis	120000	120200	0.005
Chamaecyparis	120200	120400	0.00085
Chamaecyparis	120400	120600	0
Chamaecyparis	120600	120800	0
Chamaecyparis	120800	121000	0
Chamaecyparis	121000	121200	0
Chamaecyparis	121200	121400	0
Chamaecyparis	121400	121600	0
Chamaecyparis	121600	121800	0.00083
Chamaecyparis	121800	122000	0
Chamaecyparis	122000	122200	0
Chamaecyparis	122200	122400	0
Chamaecyparis	122400	122600	0
Chamaecyparis	122600	122800	0
Chamaecyparis	122800	123000	0
Chamaecyparis	123000	123200	0
Chamaecyparis	123200	123400	0.005
Chamaecyparis	123400	123600	0
Chamaecyparis	123600	123800	0
Chamaecyparis	123800	124000	0
Chamaecyparis	124000	124200	0
Chamaecyparis	124200	124400	0
Chamaecyparis	124400	124600	0
Chamaecyparis	124600	124800	0.005
Chamaecyparis	124800	125000	0
Chamaecyparis	125000	125200	0
Chamaecyparis	125200	125400	0
Chamaecyparis	125400	125600	0
Chamaecyparis	125600	125800	0
Chamaecyparis	125800	126000	0.005
Chamaecyparis	126000	126200	0
Chamaecyparis	126200	126400	0
Chamaecyparis	126400	126600	0
Chamaecyparis	126600	126800	0
Chamaecyparis	126800	127000	0
Chamaecyparis	127000	127200	0
Chamaecyparis	127200	127400	0
Chamaecyparis	127400	127600	0
Chamaecyparis	127600	127800	0
Chamaecyparis	127800	128000	0
Chamaecyparis	128000	128200	0
Chamaecyparis	128200	128400	0.003
Chamaecyparis	128400	128600	0
Chamaecyparis	128600	128800	0
Chamaecyparis	128800	129000	0
Chamaecyparis	129000	129200	0
Chamaecyparis	129200	129400	0
Chamaecyparis	129400	129600	0
Chamaecyparis	129600	129800	0
Chamaecyparis	129800	130000	0
Chamaecyparis	130000	130200	0
Chamaecyparis	130200	130400	0
Chamaecyparis	130400	130600	0
Chamaecyparis	130600	130782	0.00549

## Sheet: 35S rDNA_interspecies
Genome skimming and exploration of DNA barcodes for Taiwan endemic cypresses
Chung-Shien Wu1, Edi Sudianto1, Yu-Mei Hung2, Bo-Cyun Wang1, Chiun-Jr Huang3, Chi-Tsong Chen2,*, Shu-Miaw Chaw1,*
Supplementary file 1. Average rates of nucleotide substitutions across Chamaecyparis plastomes and 35S rDNAs.
Taxon	Position		Nucleotide substitution rate
	Start	End
Chamaecyparis	0	50	0.06
Chamaecyparis	50	100	0.184
Chamaecyparis	100	150	0.208
Chamaecyparis	150	200	0.16
Chamaecyparis	200	250	0.085
Chamaecyparis	250	300	0.131
Chamaecyparis	300	350	0.104
Chamaecyparis	350	400	0.063
Chamaecyparis	400	450	0.12
Chamaecyparis	450	500	0.185
Chamaecyparis	500	550	0.167
Chamaecyparis	550	600	0.122
Chamaecyparis	600	650	0.35
Chamaecyparis	650	700	0
Chamaecyparis	700	750	0
Chamaecyparis	750	800	0
Chamaecyparis	800	850	0.148
Chamaecyparis	850	900	0.233
Chamaecyparis	900	950	0.063
Chamaecyparis	950	1000	0.008
Chamaecyparis	1000	1050	0.064
Chamaecyparis	1050	1100	0.028
Chamaecyparis	1100	1150	0.242
Chamaecyparis	1150	1200	0.121
Chamaecyparis	1200	1250	0.125
Chamaecyparis	1250	1300	0.022
Chamaecyparis	1300	1350	0
Chamaecyparis	1350	1400	0.082
Chamaecyparis	1400	1450	0.116
Chamaecyparis	1450	1500	0.12
Chamaecyparis	1500	1550	0.108
Chamaecyparis	1550	1600	0.154
Chamaecyparis	1600	1650	0.208
Chamaecyparis	1650	1700	0.088
Chamaecyparis	1700	1750	0.024
Chamaecyparis	1750	1800	0.12
Chamaecyparis	1800	1850	0.061
Chamaecyparis	1850	1900	0.212
Chamaecyparis	1900	1950	0.006
Chamaecyparis	1950	2000	0.083
Chamaecyparis	2000	2050	0.063
Chamaecyparis	2050	2100	0.14
Chamaecyparis	2100	2150	0.077
Chamaecyparis	2150	2200	0.143
Chamaecyparis	2200	2250	0.063
Chamaecyparis	2250	2300	0.143
Chamaecyparis	2300	2350	0
Chamaecyparis	2350	2400	0
Chamaecyparis	2400	2450	0
Chamaecyparis	2450	2500	0.04
Chamaecyparis	2500	2550	0
Chamaecyparis	2550	2600	0
Chamaecyparis	2600	2650	0
Chamaecyparis	2650	2700	0
Chamaecyparis	2700	2750	0
Chamaecyparis	2750	2800	0
Chamaecyparis	2800	2850	0
Chamaecyparis	2850	2900	0
Chamaecyparis	2900	2950	0
Chamaecyparis	2950	3000	0.001
Chamaecyparis	3000	3050	0
Chamaecyparis	3050	3100	0
Chamaecyparis	3100	3150	0
Chamaecyparis	3150	3200	0
Chamaecyparis	3200	3250	0
Chamaecyparis	3250	3300	0
Chamaecyparis	3300	3350	0
Chamaecyparis	3350	3400	0
Chamaecyparis	3400	3450	0
Chamaecyparis	3450	3500	0
Chamaecyparis	3500	3550	0
Chamaecyparis	3550	3600	0
Chamaecyparis	3600	3650	0
Chamaecyparis	3650	3700	0.02
Chamaecyparis	3700	3750	0
Chamaecyparis	3750	3800	0
Chamaecyparis	3800	3850	0
Chamaecyparis	3850	3900	0
Chamaecyparis	3900	3950	0
Chamaecyparis	3950	4000	0
Chamaecyparis	4000	4050	0.02
Chamaecyparis	4050	4100	0
Chamaecyparis	4100	4150	0.08
Chamaecyparis	4150	4200	0.135
Chamaecyparis	4200	4250	0.212
Chamaecyparis	4250	4300	0.06
Chamaecyparis	4300	4350	0.213
Chamaecyparis	4350	4400	0.24
Chamaecyparis	4400	4450	0.168
Chamaecyparis	4450	4500	0
Chamaecyparis	4500	4550	0.08
Chamaecyparis	4550	4600	0.06
Chamaecyparis	4600	4650	0.152
Chamaecyparis	4650	4700	0.043
Chamaecyparis	4700	4750	0.102
Chamaecyparis	4750	4800	0.128
Chamaecyparis	4800	4850	0.023
Chamaecyparis	4850	4900	0
Chamaecyparis	4900	4950	0
Chamaecyparis	4950	5000	0
Chamaecyparis	5000	5050	0.044
Chamaecyparis	5050	5100	0.022
Chamaecyparis	5100	5150	0.02
Chamaecyparis	5150	5200	0.085
Chamaecyparis	5200	5250	0.02
Chamaecyparis	5250	5300	0
Chamaecyparis	5300	5350	0.013
Chamaecyparis	5350	5400	0
Chamaecyparis	5400	5450	0
Chamaecyparis	5450	5500	0.02
Chamaecyparis	5500	5550	0
Chamaecyparis	5550	5600	0
Chamaecyparis	5600	5650	0
Chamaecyparis	5650	5700	0.021
Chamaecyparis	5700	5750	0.04
Chamaecyparis	5750	5800	0
Chamaecyparis	5800	5850	0.008
Chamaecyparis	5850	5900	0
Chamaecyparis	5900	5950	0
Chamaecyparis	5950	6000	0
Chamaecyparis	6000	6050	0
Chamaecyparis	6050	6100	0
Chamaecyparis	6100	6150	0
Chamaecyparis	6150	6200	0
Chamaecyparis	6200	6250	0
Chamaecyparis	6250	6300	0
Chamaecyparis	6300	6350	0.029
Chamaecyparis	6350	6400	0
Chamaecyparis	6400	6450	0.004
Chamaecyparis	6450	6500	0
Chamaecyparis	6500	6550	0
Chamaecyparis	6550	6600	0
Chamaecyparis	6600	6650	0.021
Chamaecyparis	6650	6700	0
Chamaecyparis	6700	6750	0
Chamaecyparis	6750	6800	0.02
Chamaecyparis	6800	6850	0
Chamaecyparis	6850	6900	0.001
Chamaecyparis	6900	6950	0
Chamaecyparis	6950	7000	0
Chamaecyparis	7000	7050	0
Chamaecyparis	7050	7100	0
Chamaecyparis	7100	7150	0
Chamaecyparis	7150	7200	0
Chamaecyparis	7200	7250	0
Chamaecyparis	7250	7300	0.001
Chamaecyparis	7300	7350	0
Chamaecyparis	7350	7400	0
Chamaecyparis	7400	7450	0
Chamaecyparis	7450	7500	0
Chamaecyparis	7500	7550	0
Chamaecyparis	7550	7600	0
Chamaecyparis	7600	7650	0
Chamaecyparis	7650	7700	0.02
Chamaecyparis	7700	7750	0
Chamaecyparis	7750	7800	0.001
Chamaecyparis	7800	7850	0
Chamaecyparis	7850	7900	0
Chamaecyparis	7900	7950	0
Chamaecyparis	7950	8000	0
Chamaecyparis	8000	8050	0
Chamaecyparis	8050	8100	0
Chamaecyparis	8100	8150	0
Chamaecyparis	8150	8200	0
Chamaecyparis	8200	8250	0.02
Chamaecyparis	8250	8300	0
Chamaecyparis	8300	8350	0
Chamaecyparis	8350	8400	0
Chamaecyparis	8400	8450	0.005
Chamaecyparis	8450	8500	0
Chamaecyparis	8500	8550	0
Chamaecyparis	8550	8600	0
Chamaecyparis	8600	8650	0.085
Chamaecyparis	8650	8700	0.115
Chamaecyparis	8700	8750	0.322
Chamaecyparis	8750	8800	0.148
Chamaecyparis	8800	8850	0.398
Chamaecyparis	8850	8900	0.234
Chamaecyparis	8900	8950	0.135
Chamaecyparis	8950	9000	0.221
Chamaecyparis	9000	9050	0.314
Chamaecyparis	9050	9100	0.233
Chamaecyparis	9100	9150	0.125
Chamaecyparis	9150	9200	0.483
Chamaecyparis	9200	9250	0.272
Chamaecyparis	9250	9300	0.19
Chamaecyparis	9300	9350	0.306
Chamaecyparis	9350	9400	0.216
Chamaecyparis	9400	9450	0.166
Chamaecyparis	9450	9500	0.251
Chamaecyparis	9500	9550	0.434
Chamaecyparis	9550	9600	0
Chamaecyparis	9600	9650	0
Chamaecyparis	9650	9700	0
Chamaecyparis	9700	9750	0
Chamaecyparis	9750	9800	0.32
Chamaecyparis	9800	9850	0.29
Chamaecyparis	9850	9900	0.341
Chamaecyparis	9900	9934	0.255

## Sheet: 35S rDNA_intervariety
Genome skimming and exploration of DNA barcodes for Taiwan endemic cypresses
Chung-Shien Wu1, Edi Sudianto1, Yu-Mei Hung2, Bo-Cyun Wang1, Chiun-Jr Huang3, Chi-Tsong Chen2,*, Shu-Miaw Chaw1,*
Supplementary file 1. Average rates of nucleotide substitutions across Chamaecyparis plastomes and 35S rDNAs.
Taxon	Position		Nucleotide substitution rate
	Start	End
Chamaecyparis	0	50	0
Chamaecyparis	50	100	0
Chamaecyparis	100	150	0.02222
Chamaecyparis	150	200	0
Chamaecyparis	200	250	0
Chamaecyparis	250	300	0
Chamaecyparis	300	350	0
Chamaecyparis	350	400	0
Chamaecyparis	400	450	0
Chamaecyparis	450	500	0.022
Chamaecyparis	500	550	0
Chamaecyparis	550	600	0.02
Chamaecyparis	600	650	0
Chamaecyparis	650	700	0
Chamaecyparis	700	750	0
Chamaecyparis	750	800	0
Chamaecyparis	800	850	0
Chamaecyparis	850	900	0.00952
Chamaecyparis	900	950	0.012
Chamaecyparis	950	1000	0.012
Chamaecyparis	1000	1050	0.01224
Chamaecyparis	1050	1100	0.01224
Chamaecyparis	1100	1150	0.06667
Chamaecyparis	1150	1200	0
Chamaecyparis	1200	1250	0.06667
Chamaecyparis	1250	1300	0.02
Chamaecyparis	1300	1350	0
Chamaecyparis	1350	1400	0
Chamaecyparis	1400	1450	0.006
Chamaecyparis	1450	1500	0.004
Chamaecyparis	1500	1550	0.02
Chamaecyparis	1550	1600	0
Chamaecyparis	1600	1650	0.00333
Chamaecyparis	1650	1700	0
Chamaecyparis	1700	1750	0.00227
Chamaecyparis	1750	1800	0
Chamaecyparis	1800	1850	0
Chamaecyparis	1850	1900	0.01304
Chamaecyparis	1900	1950	0
Chamaecyparis	1950	2000	0.04167
Chamaecyparis	2000	2050	0.00667
Chamaecyparis	2050	2100	0
Chamaecyparis	2100	2150	0.02667
Chamaecyparis	2150	2200	0
Chamaecyparis	2200	2250	0
Chamaecyparis	2250	2300	0.00667
Chamaecyparis	2300	2350	0
Chamaecyparis	2350	2400	0
Chamaecyparis	2400	2450	0
Chamaecyparis	2450	2500	0
Chamaecyparis	2500	2550	0
Chamaecyparis	2550	2600	0
Chamaecyparis	2600	2650	0
Chamaecyparis	2650	2700	0
Chamaecyparis	2700	2750	0
Chamaecyparis	2750	2800	0
Chamaecyparis	2800	2850	0
Chamaecyparis	2850	2900	0
Chamaecyparis	2900	2950	0
Chamaecyparis	2950	3000	0.002
Chamaecyparis	3000	3050	0
Chamaecyparis	3050	3100	0
Chamaecyparis	3100	3150	0
Chamaecyparis	3150	3200	0
Chamaecyparis	3200	3250	0
Chamaecyparis	3250	3300	0
Chamaecyparis	3300	3350	0
Chamaecyparis	3350	3400	0
Chamaecyparis	3400	3450	0
Chamaecyparis	3450	3500	0
Chamaecyparis	3500	3550	0
Chamaecyparis	3550	3600	0
Chamaecyparis	3600	3650	0
Chamaecyparis	3650	3700	0
Chamaecyparis	3700	3750	0
Chamaecyparis	3750	3800	0
Chamaecyparis	3800	3850	0
Chamaecyparis	3850	3900	0
Chamaecyparis	3900	3950	0
Chamaecyparis	3950	4000	0
Chamaecyparis	4000	4050	0
Chamaecyparis	4050	4100	0
Chamaecyparis	4100	4150	0
Chamaecyparis	4150	4200	0.05333
Chamaecyparis	4200	4250	0.022
Chamaecyparis	4250	4300	0
Chamaecyparis	4300	4350	0.02
Chamaecyparis	4350	4400	0
Chamaecyparis	4400	4450	0.00208
Chamaecyparis	4450	4500	0
Chamaecyparis	4500	4550	0.02
Chamaecyparis	4550	4600	0
Chamaecyparis	4600	4650	0.01565
Chamaecyparis	4650	4700	0.00667
Chamaecyparis	4700	4750	0
Chamaecyparis	4750	4800	0.01361
Chamaecyparis	4800	4850	0.0068
Chamaecyparis	4850	4900	0
Chamaecyparis	4900	4950	0
Chamaecyparis	4950	5000	0
Chamaecyparis	5000	5050	0
Chamaecyparis	5050	5100	0
Chamaecyparis	5100	5150	0
Chamaecyparis	5150	5200	0.01333
Chamaecyparis	5200	5250	0
Chamaecyparis	5250	5300	0
Chamaecyparis	5300	5350	0.02
Chamaecyparis	5350	5400	0
Chamaecyparis	5400	5450	0
Chamaecyparis	5450	5500	0
Chamaecyparis	5500	5550	0
Chamaecyparis	5550	5600	0
Chamaecyparis	5600	5650	0
Chamaecyparis	5650	5700	0
Chamaecyparis	5700	5750	0
Chamaecyparis	5750	5800	0
Chamaecyparis	5800	5850	0.01333
Chamaecyparis	5850	5900	0
Chamaecyparis	5900	5950	0
Chamaecyparis	5950	6000	0
Chamaecyparis	6000	6050	0
Chamaecyparis	6050	6100	0
Chamaecyparis	6100	6150	0
Chamaecyparis	6150	6200	0
Chamaecyparis	6200	6250	0
Chamaecyparis	6250	6300	0
Chamaecyparis	6300	6350	0.02
Chamaecyparis	6350	6400	0
Chamaecyparis	6400	6450	0
Chamaecyparis	6450	6500	0
Chamaecyparis	6500	6550	0
Chamaecyparis	6550	6600	0
Chamaecyparis	6600	6650	0.002
Chamaecyparis	6650	6700	0
Chamaecyparis	6700	6750	0
Chamaecyparis	6750	6800	0
Chamaecyparis	6800	6850	0
Chamaecyparis	6850	6900	0.002
Chamaecyparis	6900	6950	0
Chamaecyparis	6950	7000	0
Chamaecyparis	7000	7050	0
Chamaecyparis	7050	7100	0
Chamaecyparis	7100	7150	0
Chamaecyparis	7150	7200	0
Chamaecyparis	7200	7250	0
Chamaecyparis	7250	7300	0.002
Chamaecyparis	7300	7350	0
Chamaecyparis	7350	7400	0
Chamaecyparis	7400	7450	0
Chamaecyparis	7450	7500	0
Chamaecyparis	7500	7550	0
Chamaecyparis	7550	7600	0
Chamaecyparis	7600	7650	0
Chamaecyparis	7650	7700	0
Chamaecyparis	7700	7750	0
Chamaecyparis	7750	7800	0
Chamaecyparis	7800	7850	0
Chamaecyparis	7850	7900	0
Chamaecyparis	7900	7950	0
Chamaecyparis	7950	8000	0
Chamaecyparis	8000	8050	0
Chamaecyparis	8050	8100	0
Chamaecyparis	8100	8150	0
Chamaecyparis	8150	8200	0
Chamaecyparis	8200	8250	0
Chamaecyparis	8250	8300	0
Chamaecyparis	8300	8350	0
Chamaecyparis	8350	8400	0
Chamaecyparis	8400	8450	0.00816
Chamaecyparis	8450	8500	0
Chamaecyparis	8500	8550	0
Chamaecyparis	8550	8600	0
Chamaecyparis	8600	8650	0.002
Chamaecyparis	8650	8700	0.02899
Chamaecyparis	8700	8750	0
Chamaecyparis	8750	8800	0.27778
Chamaecyparis	8800	8850	0
Chamaecyparis	8850	8900	0
Chamaecyparis	8900	8950	0.04
Chamaecyparis	8950	9000	0
Chamaecyparis	9000	9050	0.02444
Chamaecyparis	9050	9100	0.02439
Chamaecyparis	9100	9150	0
Chamaecyparis	9150	9200	0
Chamaecyparis	9200	9250	0.02636
Chamaecyparis	9250	9300	0.04348
Chamaecyparis	9300	9350	0
Chamaecyparis	9350	9400	0.05128
Chamaecyparis	9400	9450	0.00709
Chamaecyparis	9450	9500	0
Chamaecyparis	9500	9550	0
Chamaecyparis	9550	9600	0
Chamaecyparis	9600	9650	0
Chamaecyparis	9650	9700	0
Chamaecyparis	9700	9750	0
Chamaecyparis	9750	9800	0
Chamaecyparis	9800	9850	0.03333
Chamaecyparis	9850	9900	0.03
Chamaecyparis	9900	9934	0.03846
